# Supplementary material for: Splicing factor derived circular RNA circCAMSAP1 accelerates nasopharyngeal carcinoma tumorigenesis via a SERPINH1/c-Myc positive feedback loop
Source: Mol Cancer. 2022 Feb 28;21:62. doi: 10.1186/s12943-022-01502-2 (PMC8883650; doi:10.1186/s12943-022-01502-2)
Supplement: Supplementary file 2 — Additional file 2: Figure S2. circCAMSAP1 promotes proliferation, migration, and invasion of NPC cells in vitro. A. The efficiency of overexpression or knockdown of circCAMSAP1 in NPC cell lines detected by RT-qPCR. *, p < 0.05; **, p < 0.01; ***, p < 0.001; ****, p < 0.0001. B-D. Wound-healing assays (B), MTT assays (C), and the original data of flow cytometry analysis (D) in NPC cells after overexpression or knockdown of circCAMSAP1. Data are shown as means ± SD. *, p < 0.05; **, p < 0.01; ***, p < 0.001; ****, p < 0.0001. [file 12943_2022_1502_MOESM2_ESM.zip]

Archive with 2 entries (2 files):
- Fig. S2-1_ESM.eps
- Fig. S2-2_ESM.eps
