# Supplementary material for: Splicing factor derived circular RNA circCAMSAP1 accelerates nasopharyngeal carcinoma tumorigenesis via a SERPINH1/c-Myc positive feedback loop
Source: Mol Cancer. 2022 Feb 28;21:62. doi: 10.1186/s12943-022-01502-2 (PMC8883650; doi:10.1186/s12943-022-01502-2)
Supplement: Supplementary file 4 — Additional file 4: Figure S4. SERPINH1 promotes proliferation, migration, and invasion of NPC cells in vitro. A-B. The efficiency of SERPINH1 overexpression or knockdown in NPC cell lines examined by RT-qPCR and western blotting. *, p < 0.05; **, p < 0.01; ***, p < 0.001; ****, p < 0.0001. C-E. Wound-healing assay (C), transwell invasion (D), and MTT assays (E) in NPC cells after overexpression or knockdown of SERPINH1. Data are shown as means ± SD. *, p < 0.05; **, p < 0.01; ***, p < 0.001; ****, p < 0.0001. [file 12943_2022_1502_MOESM4_ESM.zip]

Archive with 2 entries (2 files):
- Fig. S4-1_ESM.eps
- Fig. S4-2_ESM.eps
