# Supplementary material for: Splicing factor derived circular RNA circCAMSAP1 accelerates nasopharyngeal carcinoma tumorigenesis via a SERPINH1/c-Myc positive feedback loop
Source: Mol Cancer. 2022 Feb 28;21:62. doi: 10.1186/s12943-022-01502-2 (PMC8883650; doi:10.1186/s12943-022-01502-2)
Supplement: Supplementary file 11 — Additional file 11: Table S1. Clinicopathological data for 29 NPC tissues and 12 non-neoplastic NPE tissue samples used for RT-qPCR. [file 12943_2022_1502_MOESM11_ESM.xlsx]

## Sheet: Sheet1
Table S1. Clinicopathological data for 29 NPC tissues and 12 non-neoplastic NPE tissue samples used for RT-qPCR.
Patient No.	Gender (M=Male F=Female)	Age at Diagnosis	WHO histological diagnosis	T stage	N stage	M stage	Clinical stages
N1	M	41	non-tumor nasopharyngeal epithelial tissues	NA	NA	NA	NA
N2	M	65	non-tumor nasopharyngeal epithelial tissues	NA	NA	NA	NA
N3	F	64	non-tumor nasopharyngeal epithelial tissues	NA	NA	NA	NA
N4	M	64	non-tumor nasopharyngeal epithelial tissues	NA	NA	NA	NA
N5	M	39	non-tumor nasopharyngeal epithelial tissues	NA	NA	NA	NA
N6	M	41	non-tumor nasopharyngeal epithelial tissues	NA	NA	NA	NA
N7	M	32	non-tumor nasopharyngeal epithelial tissues	NA	NA	NA	NA
N8	F	48	non-tumor nasopharyngeal epithelial tissues	NA	NA	NA	NA
N9	F	57	non-tumor nasopharyngeal epithelial tissues	NA	NA	NA	NA
N10	M	65	non-tumor nasopharyngeal epithelial tissues	NA	NA	NA	NA
N11	F	53	non-tumor nasopharyngeal epithelial tissues	NA	NA	NA	NA
N12	F	51	non-tumor nasopharyngeal epithelial tissues	NA	NA	NA	NA
T1	F	60	nasopharyngeal squamous cell carcinoma (WHO III)	2	1	0	II
T2	M	57	nasopharyngeal squamous cell carcinoma (WHO III)	2	1	0	II
T3	F	43	nasopharyngeal squamous cell carcinoma (WHO III)	2	1	0	II
T4	M	41	nasopharyngeal squamous cell carcinoma (WHO III)	1	1	0	II
T5	F	21	nasopharyngeal squamous cell carcinoma (WHO III)	2	1	0	II
T6	F	42	nasopharyngeal squamous cell carcinoma (WHO III)	2	0	0	II
T7	M	48	nasopharyngeal squamous cell carcinoma (WHO III)	2	1	0	II
T8	F	62	nasopharyngeal squamous cell carcinoma (WHO III)	2	2	0	III
T9	M	50	nasopharyngeal squamous cell carcinoma (WHO III)	2	2	0	III
T10	F	41	nasopharyngeal squamous cell carcinoma (WHO III)	2	2	0	III
T11	F	43	nasopharyngeal squamous cell carcinoma (WHO III)	2	2	0	III
T12	M	56	nasopharyngeal squamous cell carcinoma (WHO III)	2	2	0	III
T13	M	59	nasopharyngeal squamous cell carcinoma (WHO III)	3	1	0	III
T14	M	57	nasopharyngeal squamous cell carcinoma (WHO III)	2	2	0	III
T15	M	48	nasopharyngeal squamous cell carcinoma (WHO III)	2	2	0	III
T16	M	65	nasopharyngeal squamous cell carcinoma (WHO II)	2	2	0	III
T17	M	57	nasopharyngeal squamous cell carcinoma (WHO III)	2	2	0	III
T18	M	46	nasopharyngeal squamous cell carcinoma (WHO III)	2	2	0	III
T19	M	62	nasopharyngeal squamous cell carcinoma (WHO II)	1	3	0	IV
T20	M	44	nasopharyngeal squamous cell carcinoma (WHO III)	4	2	0	IV
T21	M	67	nasopharyngeal squamous cell carcinoma (WHO III)	4	1	0	IV
T22	F	49	nasopharyngeal squamous cell carcinoma (WHO III)	4	3	0	IV
T23	F	66	nasopharyngeal squamous cell carcinoma (WHO III)	2	3	0	IV
T24	F	46	nasopharyngeal squamous cell carcinoma (WHO II)	2	3	0	IV
T25	F	72	nasopharyngeal squamous cell carcinoma (WHO III)	4	3	0	IV
T26	F	42	nasopharyngeal squamous cell carcinoma (WHO III)	2	3	0	IV
T27	F	53	nasopharyngeal squamous cell carcinoma (WHO III)	4	2	0	IV
T28	M	36	nasopharyngeal squamous cell carcinoma (WHO III)	3	2	1	IV
T29	M	41	nasopharyngeal squamous cell carcinoma (WHO III)	4	3	1	IV
WHO II = Non keratinized poorly differentiated squamous cell carcinoma
WHO III = Nonkeratinizing undifferentiated carcinoma
