# Supplementary material for: Splicing factor derived circular RNA circCAMSAP1 accelerates nasopharyngeal carcinoma tumorigenesis via a SERPINH1/c-Myc positive feedback loop
Source: Mol Cancer. 2022 Feb 28;21:62. doi: 10.1186/s12943-022-01502-2 (PMC8883650; doi:10.1186/s12943-022-01502-2)
Supplement: Supplementary file 12 — Additional file 12: Table S2. Clinicopathological data of 82 paraffin-embedded NPC tissues and 29 non-neoplastic NPE tissues for in situ hybridization. [file 12943_2022_1502_MOESM12_ESM.xlsx]

## Sheet: Sheet1
Table S2. Clinicopathological data of 82 paraffin-embedded NPC tissues and 29 non-neoplastic NPE tissues for in situ hybridization.
Patient No.	Gender (M=Male F=Female)	Age at Diagnosis	WHO histological diagnosis	T stage	N stage	M stage	Clinical stages	In situ hybridization score of circCAMSAP1
N1	M	56	non-tumor nasopharyngeal epithelial tissues	NA	NA	NA	NA	2
N2	F	38	non-tumor nasopharyngeal epithelial tissues	NA	NA	NA	NA	1.5
N3	F	48	non-tumor nasopharyngeal epithelial tissues	NA	NA	NA	NA	1.5
N4	F	33	non-tumor nasopharyngeal epithelial tissues	NA	NA	NA	NA	1
N5	F	43	non-tumor nasopharyngeal epithelial tissues	NA	NA	NA	NA	1.5
N6	M	54	non-tumor nasopharyngeal epithelial tissues	NA	NA	NA	NA	1
N7	M	32	non-tumor nasopharyngeal epithelial tissues	NA	NA	NA	NA	1
N8	M	34	non-tumor nasopharyngeal epithelial tissues	NA	NA	NA	NA	2
N9	M	57	non-tumor nasopharyngeal epithelial tissues	NA	NA	NA	NA	2
N10	M	49	non-tumor nasopharyngeal epithelial tissues	NA	NA	NA	NA	1.5
N11	M	54	non-tumor nasopharyngeal epithelial tissues	NA	NA	NA	NA	1.5
N12	M	41	non-tumor nasopharyngeal epithelial tissues	NA	NA	NA	NA	2
N13	M	69	non-tumor nasopharyngeal epithelial tissues	NA	NA	NA	NA	1.5
N14	M	37	non-tumor nasopharyngeal epithelial tissues	NA	NA	NA	NA	1
N15	M	53	non-tumor nasopharyngeal epithelial tissues	NA	NA	NA	NA	0.5
N16	M	66	non-tumor nasopharyngeal epithelial tissues	NA	NA	NA	NA	2
N17	M	30	non-tumor nasopharyngeal epithelial tissues	NA	NA	NA	NA	0
N18	F	39	non-tumor nasopharyngeal epithelial tissues	NA	NA	NA	NA	1
N19	M	53	non-tumor nasopharyngeal epithelial tissues	NA	NA	NA	NA	1
N20	M	44	non-tumor nasopharyngeal epithelial tissues	NA	NA	NA	NA	1
N21	M	46	non-tumor nasopharyngeal epithelial tissues	NA	NA	NA	NA	1
N22	M	34	non-tumor nasopharyngeal epithelial tissues	NA	NA	NA	NA	1
N23	M	65	non-tumor nasopharyngeal epithelial tissues	NA	NA	NA	NA	1
N24	M	51	non-tumor nasopharyngeal epithelial tissues	NA	NA	NA	NA	0.5
N25	F	70	non-tumor nasopharyngeal epithelial tissues	NA	NA	NA	NA	1
N26	F	51	non-tumor nasopharyngeal epithelial tissues	NA	NA	NA	NA	1.5
N27	M	64	non-tumor nasopharyngeal epithelial tissues	NA	NA	NA	NA	1.5
N28	M	56	non-tumor nasopharyngeal epithelial tissues	NA	NA	NA	NA	0.5
N29	F	54	non-tumor nasopharyngeal epithelial tissues	NA	NA	NA	NA	1
T1	M	46	nasopharyngeal squamous cell carcinoma (WHO III)	4	0	1	IV	3
T2	M	39	nasopharyngeal squamous cell carcinoma (WHO II)	3	3	1	IV	7.5
T3	M	46	nasopharyngeal squamous cell carcinoma (WHO III)	3	3	1	IV	7.5
T4	F	47	nasopharyngeal squamous cell carcinoma (WHO III)	2	2	0	III	6
T5	F	48	nasopharyngeal squamous cell carcinoma (WHO III)	1	0	0	I	1.5
T6	F	55	nasopharyngeal squamous cell carcinoma (WHO III)	3	1	0	III	7.5
T7	M	44	nasopharyngeal squamous cell carcinoma (WHO III)	3	3	1	IV	9
T8	M	54	nasopharyngeal squamous cell carcinoma (WHO II)	3	1	0	III	4
T9	M	56	nasopharyngeal squamous cell carcinoma (WHO II)	3	1	0	III	4
T10	F	38	nasopharyngeal squamous cell carcinoma (WHO III)	2	2	0	III	2
T11	F	48	nasopharyngeal squamous cell carcinoma (WHO III)	2	2	0	III	5
T12	F	33	nasopharyngeal squamous cell carcinoma (WHO III)	3	1	0	III	4
T13	F	45	nasopharyngeal squamous cell carcinoma (WHO II)	4	1	0	IV	6
T14	F	43	nasopharyngeal squamous cell carcinoma (WHO II)	3	1	0	III	3
T15	M	34	nasopharyngeal squamous cell carcinoma (WHO III)	3	3	0	IV	7.5
T16	M	56	nasopharyngeal squamous cell carcinoma (WHO III)	2	3	1	IV	6
T17	M	69	nasopharyngeal squamous cell carcinoma (WHO III)	3	2	0	III	4
T18	M	67	nasopharyngeal squamous cell carcinoma (WHO II)	4	1	0	IV	5
T19	M	41	nasopharyngeal squamous cell carcinoma (WHO III)	2	3	0	IV	7.5
T20	M	50	nasopharyngeal squamous cell carcinoma (WHO III)	2	0	0	II	3
T21	M	40	nasopharyngeal squamous cell carcinoma (WHO III)	2	1	0	II	5
T22	M	54	nasopharyngeal squamous cell carcinoma (WHO III)	1	1	0	II	1.5
T23	M	58	nasopharyngeal squamous cell carcinoma (WHO III)	2	0	0	II	4
T24	M	32	nasopharyngeal squamous cell carcinoma (WHO III)	2	1	0	II	3
T25	M	53	nasopharyngeal squamous cell carcinoma (WHO III)	4	3	0	IV	9
T26	M	58	nasopharyngeal squamous cell carcinoma (WHO III)	4	1	0	IV	6
T27	M	63	nasopharyngeal squamous cell carcinoma (WHO II)	2	3	0	IV	6
T28	M	34	nasopharyngeal squamous cell carcinoma (WHO II)	2	3	0	IV	6
T29	M	51	nasopharyngeal squamous cell carcinoma (WHO II)	2	3	0	IV	5
T30	M	67	nasopharyngeal squamous cell carcinoma (WHO II)	2	1	0	II	4
T31	M	40	nasopharyngeal squamous cell carcinoma (WHO II)	2	1	0	II	4
T32	M	51	nasopharyngeal squamous cell carcinoma (WHO III)	4	2	1	IV	12
T33	M	53	nasopharyngeal squamous cell carcinoma (WHO III)	4	3	1	IV	10
T34	M	57	nasopharyngeal squamous cell carcinoma (WHO III)	2	3	0	IV	4.5
T35	M	53	nasopharyngeal squamous cell carcinoma (WHO II)	4	3	1	IV	12
T36	M	49	nasopharyngeal squamous cell carcinoma (WHO III)	2	1	0	II	2
T37	M	53	nasopharyngeal squamous cell carcinoma (WHO III)	3	0	0	III	5
T38	F	61	nasopharyngeal squamous cell carcinoma (WHO III)	4	3	0	IV	10
T39	M	51	nasopharyngeal squamous cell carcinoma (WHO II)	4	3	0	IV	12
T40	F	50	nasopharyngeal squamous cell carcinoma (WHO II)	1	1	0	II	2
T41	M	49	nasopharyngeal squamous cell carcinoma (WHO III)	1	0	0	I	1.5
T42	M	66	nasopharyngeal squamous cell carcinoma (WHO I)	3	0	0	III	2
T43	M	54	nasopharyngeal squamous cell carcinoma (WHO II)	2	1	0	II	4
T44	M	41	nasopharyngeal squamous cell carcinoma (WHO II)	2	2	0	III	5
T45	M	69	nasopharyngeal squamous cell carcinoma (WHO III)	4	3	1	IV	5
T46	M	54	nasopharyngeal squamous cell carcinoma (WHO III)	4	1	1	IV	5
T47	M	37	nasopharyngeal squamous cell carcinoma (WHO III)	3	3	0	IV	4
T48	M	53	nasopharyngeal squamous cell carcinoma (WHO II)	2	2	0	III	4.5
T49	M	66	nasopharyngeal squamous cell carcinoma (WHO II)	3	2	0	III	3
T50	F	64	nasopharyngeal squamous cell carcinoma (WHO I)	3	2	0	III	7.5
T51	M	53	nasopharyngeal squamous cell carcinoma (WHO II)	4	0	0	IV	3
T52	F	66	nasopharyngeal squamous cell carcinoma (WHO III)	3	0	0	III	2
T53	F	54	nasopharyngeal squamous cell carcinoma (WHO III)	3	2	0	III	3
T54	F	62	nasopharyngeal squamous cell carcinoma (WHO III)	4	0	0	IV	3
T55	M	35	nasopharyngeal squamous cell carcinoma (WHO III)	3	3	1	IV	4.5
T56	M	30	nasopharyngeal squamous cell carcinoma (WHO II)	4	2	0	IV	6
T57	F	39	nasopharyngeal squamous cell carcinoma (WHO II)	3	1	0	III	6
T58	M	67	nasopharyngeal squamous cell carcinoma (WHO III)	1	3	0	IV	3
T59	M	53	nasopharyngeal squamous cell carcinoma (WHO III)	4	2	0	IV	6
T60	M	44	nasopharyngeal squamous cell carcinoma (WHO II)	2	1	0	II	3
T61	M	46	nasopharyngeal squamous cell carcinoma (WHO III)	4	2	0	IV	6
T62	M	71	nasopharyngeal squamous cell carcinoma (WHO I)	4	2	0	IV	7.5
T63	F	38	nasopharyngeal squamous cell carcinoma (WHO I)	4	2	0	IV	3
T64	M	44	nasopharyngeal squamous cell carcinoma (WHO III)	3	0	0	III	4.5
T65	M	34	nasopharyngeal squamous cell carcinoma (WHO II)	3	0	0	III	3
T66	M	65	nasopharyngeal squamous cell carcinoma (WHO III)	2	1	0	II	1
T67	M	44	nasopharyngeal squamous cell carcinoma (WHO II)	3	2	0	III	3
T68	M	51	nasopharyngeal squamous cell carcinoma (WHO II)	2	3	0	IV	6
T69	F	70	nasopharyngeal squamous cell carcinoma (WHO II)	1	0	0	I	1
T70	F	51	nasopharyngeal squamous cell carcinoma (WHO III)	3	2	0	III	5
T71	M	64	nasopharyngeal squamous cell carcinoma (WHO III)	4	1	1	IV	5
T72	M	46	nasopharyngeal squamous cell carcinoma (WHO III)	1	2	0	III	3
T73	M	47	nasopharyngeal squamous cell carcinoma (WHO II)	4	3	1	IV	6
T74	M	56	nasopharyngeal squamous cell carcinoma (WHO III)	3	1	0	III	2
T75	M	47	nasopharyngeal squamous cell carcinoma (WHO II)	4	0	0	IV	6
T76	F	45	nasopharyngeal squamous cell carcinoma (WHO III)	4	3	0	Ⅳ	7.5
T77	M	44	nasopharyngeal squamous cell carcinoma (WHO III)	2	2	0	III	3
T78	M	47	nasopharyngeal squamous cell carcinoma (WHO III)	2	3	0	IV	5
T79	M	56	nasopharyngeal squamous cell carcinoma (WHO II)	2	3	0	IV	4.5
T80	F	54	nasopharyngeal squamous cell carcinoma (WHO III)	2	3	0	IV	6
T81	M	46	nasopharyngeal squamous cell carcinoma (WHO II)	3	1	0	III	6
T82	M	48	nasopharyngeal squamous cell carcinoma (WHO III)	3	0	0	III	3
WHO I = Keratinizing squamous cell carcinoma
WHO II = Non keratinized poorly differentiated squamous cell carcinoma
WHO III = Nonkeratinizing undifferentiated carcinoma
