# Supplementary material for: Splicing factor derived circular RNA circCAMSAP1 accelerates nasopharyngeal carcinoma tumorigenesis via a SERPINH1/c-Myc positive feedback loop
Source: Mol Cancer. 2022 Feb 28;21:62. doi: 10.1186/s12943-022-01502-2 (PMC8883650; doi:10.1186/s12943-022-01502-2)
Supplement: Supplementary file 13 — Additional file 13: Table S3: Probes for siRNAs, ISH, FISH, RNA pull-down and circRIP, and primers for circRIP, RIP, ChIP experiment, the overexpression vectors, the luciferase reporter vectors, and RT-qPCR. [file 12943_2022_1502_MOESM13_ESM.xlsx]

## Sheet: Sheet1
Table S3: Probes for siRNAs, ISH, FISH, RNA pull-down and circRIP, and primers for circRIP, RIP, ChIP experiment, the overexpression vectors, the luciferase reporter vectors, and RT-qPCR.
Symbol	Target sequence
siRNA	sense	antisense
sicircCAMSAP1-1	5'-CUGGAUCAACAAGAUAACATT-3'	5'-UGUUAUCUUGUUGAUCCAGTT-3'
sicircCAMSAP1-2	5'-CAACAAGAUAACAUCCCUGTT-3'	5'-CAGGGAUGUUAUCUUGUUGTT-3'
siSERPINH1-1	5'-GAUGCAGAAGAAGGCUGUUTT-3'	5'-AACAGCCUUCUUCUGCAUCTT-3'
siSERPINH1-2	5'-GCCUGCCUCAAUCAGUAUUTT-3'	5'-AAUACUGAUUGAGGCAGGCTT-3'
sic-Myc-1	5'-GAGGAUAUCUGGAAGAAAUTT-3'	5'-AUUUCUUCCAGAUAUCCUCTT-3'
sic-Myc-2	5'-GGUCAAAGGUAGCAGUUAATT-3'	5'-UUAACUGCUACCUUUGACCTT-3'
siSRSF10-1	5'-CACGCUAUGAUGAUUAUGATT-3'	5'-AAUCAUAAUCAUCAUAGCGUG-3'
siSRSF10-2	5'-GCUACAUCCAGUUCAACUATT-3'	5'-UAGUUGAACUGGAUGUAGCTT-3'
Probe for ISH, FISH, RNA pulldown and circRIP
circCAMSAP1	5'-CCTCAGGGATGTTATCTTGTTGATCCAGAA-3'
Primers for the RT-qPCR
circCAMSAP1-forward	5'-CAACGTTCAGTGCCTCGAAA-3'
circCAMSAP1-reverse	5'-CCTGCTCATACTGGTCAACG-3'
CAMSAP1 mRNA-forward	5'-AAAGTCCAGGTCCGCTATCG-3'
CAMSAP1 mRNA-reverse	5'-AAGAGAGCAGCACCATCACT-3'
SERPINH1-forward	5'-GCTGAAGATCTGGATGGGGA-3'
SERPINH1-reverse	5'-GGTACAGGTCCTTCTTGCCT-3'
c-Myc-forward	5'-CGTCTCCACACATCAGCACAA-3'
c-Myc-reverse	5'-TCTTGGCAGCAGGATAGTCCTT-3'
SRSF10-forward	5'-GTCCCACTTGATTTCTACACTCG-3'
SRSF10-reverse	5'-TTCTCCTTTCATAACTCCGGCT-3'
CAMSAP1-premRNA-forward	5'-CTCCTGCACTGCCTTTGTTT-3'
CAMSAP1-premRNA-reverse	5'-GCAGCTTCCTCATTCGACAG-3'
β-actin-forward	5'-TCACCAACTGGGACGACATG-3'
β-actin-reverse	5'-GTCACCGGAGTCCATCACGAT-3'
GAPDH-forward	5'-CAACGGATTTGGTCGTATTGG-3'
GAPDH-reverse	5'-TGACGGTGCCATGGAATTT-3'
U6-forward	5'-CTCGCTTCGGCAGCACA-3'
U6-reverse	5'-AACGCTTCACGAATTTGCGT-3'
18S-forward	5'-TCTTAGCTGAGTGTCCCGCG-3'
18S-reverse	5'-ATCATGGCCTCAGTTCCGAA-3'
Primers for the overexpression vectors
circCAMSAP1-forward	5'-CCATCGATGGATAACATCCCTGAGGACCTC-3'
circCAMSAP1-reverse	5'-TCCCCGCGGGGACTTGTTGATCCAGAACACCA-3'
Primers for the circRIP experiments
SERPINH1 3'UTR-forward	5'-GGTGCTATTGGGGTTGGG-3'
SERPINH1 3'UTR-reverse	5'-TGATTGAGGCAGGCTTGA-3'
Primers for the luciferese reporters
SERPINH1 3'UTR-WT	5'-CTAGTAGCCTTGGATACTCCATGGGGTGGGGGTGGAAAAACAGACCGGGGTTCCCGA-3'
SERPINH1 3'UTR-MT	5'-CTAGTAGCCTTGGATACTCCATGGGGGAAAAACAGACCGGGGTTCCCGA-3'
CAMSAP1 promoter (-1450 bp~-851bp)-forward	5'-CCCTCGAGGGGAATCAAATAAGTCATCAAA-3'
CAMSAP1 promoter (-1450 bp~-851bp)-reverse	5'-CCCAAGCTTGGGCGGCCCCCTGGCCGGCCGAG-3'
Primers for the ChIP experiments
c-Myc-1-forward	5'-AGTCATCAAAAAAGCCCA-3'
c-Myc-1-reverse	5'-CAGTCCGTCATTCACATA-3'
c-Myc-2-forward	5'-CTCGACCAGGTACAGACAGG-3'
c-Myc-2-reverse	5'-CTGGGCTGAGAATTACGGGA-3'
c-Myc-3-forward	5'-GGGCTGTGGCTGAGGTGG-3'
c-Myc-3-reverse	5'-GGGGTGGGTGGAGTGGGT-3'
Primers for the RIP experiments
CAMSAP1-Intron1-forward	5'-TGGAACTCCTACTCAA-3'
CAMSAP1-Intron1-reverse	5'-CAAAATGGCACACACT-3'
CAMSAP1-Intron3-forward	5'-ATCTCAGCACTTTGGG-3'
CAMSAP1-Intron3-reverse	5'-TTTACTCTTGTCGCCC-3'
