# Supplementary material for: Splicing factor derived circular RNA circCAMSAP1 accelerates nasopharyngeal carcinoma tumorigenesis via a SERPINH1/c-Myc positive feedback loop
Source: Mol Cancer. 2022 Feb 28;21:62. doi: 10.1186/s12943-022-01502-2 (PMC8883650; doi:10.1186/s12943-022-01502-2)
Supplement: Supplementary file 14 — Additional file 14: Table S4. List of antibodies for immunohistochemistry, western blotting, immunofluorescence, RNA pull-down, Co-immunoprecipitation, or ChIP analyses. [file 12943_2022_1502_MOESM14_ESM.xlsx]

## Sheet: Sheet1
Table S4. List of antibodies for immunohistochemistry, western blotting, immunofluorescence, RNA pull-down, Co-immunoprecipitation, or ChIP analyses.
Antibody	Catalog Number	Company
Anti-human SERPINH1 Rabbit Polyclonal antibody	D163026	Sangon Biotech
Anti-human c-Myc Rabbit Polyclonal antibody	10828-1-AP	Proteintech
Phospho-c-Myc-T58 Rabbit pAb	AP0080	ABclonal
Phospho-c-Myc-S62 Rabbit pAb	AP0082	Abclonal
Ubiquitin (P4D1) Mouse mAb	3936S	Cell Signaling Technology
Anti-FLAG® M2 Mouse Monoclonal antibody	F1804	Sigma-Aldrich
Normal Mouse IgG Polyclonal Antibody	12-371	Millipore
Anti-human GAPDH Mouse Monoclonal Antibody	60004-1-Ig	Proteintech
Anti-β-Tubulin Mouse Monoclonal Antibody	A01030	Abbkine
PARP (46D11) Rabbit mAb	9532S	Cell Signaling Technology
Anti-human SRSF10 Rabbit Monoclonal antibody	10131-1-AP	Proteintech
Goat Anti-Rabbit IgG Secondary Antibody HRP Conjugated	L3012	Signalway antibody
Goat Anti-Mouse IgG Secondary Antibody HRP Conjugated	L3032	Signalway antibody
Goat anti-Rabbit IgG (H+L) Highly Cross-Adsorbed Secondary Antibody, Alexa Fluor 488	A-11034	Thermo Fisher Scientific
Goat anti-Mouse IgG (H+L) Highly Cross-Adsorbed Secondary Antibody, Alexa Fluor 594	A-11032	Thermo Fisher Scientific
