# Supplementary material for: Splicing factor derived circular RNA circCAMSAP1 accelerates nasopharyngeal carcinoma tumorigenesis via a SERPINH1/c-Myc positive feedback loop
Source: Mol Cancer. 2022 Feb 28;21:62. doi: 10.1186/s12943-022-01502-2 (PMC8883650; doi:10.1186/s12943-022-01502-2)
Supplement: Supplementary file 15 — Additional file 15: Table S5. The top 20 circRNAs according to their RPM values in 41 NPC tissues from the GSE68799 database. [file 12943_2022_1502_MOESM15_ESM.xlsx]

## Sheet: Sheet1
Table S5. The top 20 circRNAs according to their RPM values in 41 NPC tissues of the GSE68799 database.
No.	CircRNA ID	N1	N2	N3	N4	T1	T2	T3	T4	T5	T6	T7	T8	T9	T10	T11	T12	T13	T14	T15	T16	T17	T18	T19	T20	T21	T22	T23	T24	T25	T26	T27	T28	T29	T30	T31	T32	T33	T34	T35	T36	T37	T38	T39	T40	T41	circbase_id	circRNA_chr	circRNA_strand
1	circRNA_01833|NC_000002.12:196912882_196923125_-	0	0	0	0	0.0444208	0.0757752	0.0517874	0.0441399	0.0342129	0.268662	0.0847232	0.0644541	0.15887	0.148249	0	0.0778781	0.0814402	0	0.154045	0.102085	0.0604625	0.389455	0.0717949	0.0551272	0.137287	0.110547	0.0905912	0.119051	0.0708068	0.0263299	0.142216	0.0273095	0.0326117	0.0741373	0.0457696	0.12006	0.299808	0.0671559	0.228372	0.111113	0.10381	0.175548	0.307995	0	0.0937	hsa_circ_0004191	NC_000002.12	-
2	circRNA_03590|NC_000006.12:18236452_18258405_-	0	0	0	0	0	0.0757752	0.16572	0	0	0.337747	0.0753095	0.156531	0	0.36492	0	0	0.12216	0.0898797	0.205393	0.157768	0.0873348	0	0.0538462	0	0	0.221093	0.20836	0.163696	0	0	0	0	0	0	0	0	0	0.20893	0	0.206353	0	0	0.351995	0	0	hsa_circ_0075796	NC_000006.12	-
3	circRNA_07722|NC_000014.9:32090502_32117287_+	0	0	0	0	0	0	0	0	0	0.0153521	0	0	0	0	0.0195734	0.0259594	0.0305401	0.0337049	0	0	0.0134361	0	0.0269231	0.0344545	0	0	0	0	0.0265526	0.0526598	0.151697	0.0204821	0.0733764	0	0.0228848	0.0257272	0	0.0298471	0	0	0	0	0	0	0.0208222	hsa_circ_0031584	NC_000014.9	+
4	circRNA_02560|NC_000003.12:172247533_172251541_+	0	0	0	0	0	0.0189438	0.0621449	0.0441399	0.0136852	0	0.0188274	0	0.0186906	0.0228075	0.0293601	0	0	0	0.0410786	0.0185609	0	0.0233673	0.0179487	0.0206727	0	0.0184244	0	0	0.0177017	0	0	0.0273095	0.0244588	0.0185343	0	0.0171515	0	0	0.0152248	0.02381	0	0	0.0703989	0	0	hsa_circ_0006156	NC_000003.12	+
5	circRNA_10303|NC_000020.11:41512846_41533570_-	0	0	0	0	0	0	0	0.026484	0.0205277	0.0230282	0.0188274	0	0	0	0	0	0.0305401	0	0.0308089	0.0185609	0	0.0623129	0	0.0344545	0	0.0184244	0	0	0.0177017	0	0.0568865	0	0	0.0185343	0	0	0.0454254	0	0.0152248	0	0	0	0.0439993	0	0	hsa_circ_0004359	NC_000020.11	-
6	circRNA_04784|NC_000008.11:67131951_67137603_+	0	0	0	0	0	0	0	0.035312	0.0136852	0.0153521	0	0	0	0	0	0.0259594	0	0	0	0	0.0403083	0.0155782	0	0	0	0.0276366	0.0452956	0.0148814	0	0	0.142216	0.0546189	0.0163059	0	0	0	0	0	0.0304496	0	0	0	0	0	0	hsa_circ_0003388	NC_000008.11	+
7	circRNA_04267|NC_000007.14:77749424_77758078_+	0	0	0	0	0	0.0189438	0	0.026484	0	0	0	0	0	0	0	0	0	0.0561748	0	0.0185609	0	0	0.0179487	0	0	0.0460611	0.0271774	0	0.0177017	0	0.0189622	0.0614463	0	0	0	0	0	0.0223853	0.0228372	0	0	0.0334378	0	0	0.0208222	hsa_circ_0001720	NC_000007.14	+
8	circRNA_06524|NC_000011.10:77683710_77693611_-	0	0	0	0	0	0	0	0	0.0273703	0	0	0	0	0	0	0	0	0	0	0	0.0268722	0.0155782	0	0	0	0.0184244	0	0	0	0	0.0474054	0.0887557	0	0	0	0	0	0.0149235	0	0	0	0.0334378	0.0351995	0	0	hsa_circ_0000344	NC_000011.10	-
9	circRNA_04842|NC_000008.11:97661072_97691188_+	0	0	0	0	0	0	0	0.017656	0	0.0153521	0	0	0	0	0	0	0.0203601	0.0224699	0.0205393	0	0	0	0	0	0	0	0	0.0148814	0.0265526	0.0175533	0.0853297	0.0477915	0	0.0185343	0	0	0	0	0	0	0	0	0	0	0	hsa_circ_0002114	NC_000008.11	+
10	circRNA_05593|NC_000009.12:135881633_135883078_-	0	0	0	0	0	0	0.020715	0.017656	0.0136852	0.0153521	0	0	0	0	0	0.0173063	0.0203601	0	0	0	0	0.0233673	0.0179487	0	0.0152541	0.0460611	0.0181182	0.0148814	0	0	0.0474054	0	0	0	0	0	0	0	0	0	0	0	0.0175997	0	0	hsa_circ_0001900	NC_000009.12	-
11	circRNA_05734|NC_000010.11:32543300_32584304_+	0	0	0	0	0.0222104	0	0.0310724	0	0	0	0	0	0	0	0	0	0.0407201	0	0	0	0	0	0.0269231	0	0	0	0.0271774	0	0.0177017	0	0	0.0682736	0.0163059	0	0	0.0171515	0	0.0149235	0	0	0	0	0	0	0	hsa_circ_0000233	NC_000010.11	+
12	circRNA_07055|NC_000012.12:54241744_54257692_-	0	0	0	0	0	0	0	0	0	0.0153521	0	0.0184155	0	0	0	0	0	0	0	0.0464023	0	0	0.0179487	0	0.0152541	0	0	0.0148814	0.0177017	0	0	0	0	0	0	0	0.0635956	0.0149235	0.0228372	0	0	0	0.0263996	0	0	hsa_circ_0004282	NC_000012.12	-
13	circRNA_03247|NC_000005.10:123545417_123557564_+	0	0	0	0	0	0	0	0	0	0	0.0188274	0	0.0186906	0	0	0	0	0	0	0	0	0.0155782	0.0179487	0.0137818	0	0.0184244	0.0271774	0	0	0	0.0379243	0.0273095	0.0244588	0	0	0	0.0181702	0	0	0	0.0159708	0.0167189	0	0	0	hsa_circ_0001522	NC_000005.10	+
14	circRNA_04719|NC_000008.11:51860845_51861246_-	0	0	0	0	0	0	0.020715	0	0	0	0.0282411	0	0	0	0	0	0	0	0	0.0278414	0.0134361	0.0155782	0	0.0137818	0	0	0.0181182	0.0223221	0	0.0175533	0.0284432	0	0	0	0	0	0.0181702	0	0	0.02381	0	0	0.0175997	0	0	hsa_circ_0001801	NC_000008.11	-
15	circRNA_00345|NC_000001.11:41575544_41585318_-	0	0	0	0	0	0.0284157	0	0	0	0	0	0	0	0	0.0195734	0	0	0	0.0205393	0	0	0	0.0179487	0	0	0	0.0271774	0	0	0.0351065	0	0	0	0	0.0152565	0.0171515	0.0272553	0.0149235	0	0.02381	0	0	0	0	0	hsa_circ_0011950	NC_000001.11	-
16	circRNA_04757|NC_000008.11:61618978_61653660_-	0	0	0	0	0	0	0.020715	0	0	0	0	0	0	0	0	0	0	0	0	0	0	0	0	0	0	0.0184244	0	0	0	0	0.18014	0	0	0	0.0152565	0	0	0	0	0	0	0	0	0	0	hsa_circ_0084606	NC_000008.11	-
17	circRNA_07894|NC_000014.9:80831143_80840768_-	0	0	0	0	0	0	0	0	0.0273703	0	0	0	0.0186906	0	0	0	0.0203601	0	0	0	0.0268722	0	0.0179487	0	0.0152541	0	0	0	0	0	0.0474054	0.0136547	0	0	0	0	0	0.0298471	0	0	0.0159708	0	0	0	0	hsa_circ_0032825	NC_000014.9	-
18	circRNA_02671|NC_000004.12:2699680_2700544_+	0	0	0	0	0	0.0189438	0	0	0	0	0	0	0	0	0	0	0	0	0	0	0	0.0467346	0	0.0137818	0	0	0	0	0.0177017	0	0.0379243	0.0204821	0.0163059	0.0278015	0	0.0171515	0	0	0	0	0	0	0	0	0	hsa_circ_0003758	NC_000004.12	+
19	circRNA_03531|NC_000006.12:3076764_3077935_+	0	0	0	0	0	0	0	0	0.0136852	0	0	0	0	0	0	0	0	0	0.0205393	0.0278414	0.0134361	0	0	0	0.0228812	0	0	0	0.0265526	0	0	0	0	0	0	0.0171515	0	0.0149235	0	0.0158733	0	0	0	0.0258251	0	hsa_circ_0001571	NC_000006.12	+
20	circRNA_07890|NC_000014.9:80743075_80778046_-	0	0	0	0	0	0	0	0	0.0136852	0	0	0	0	0	0	0	0	0	0	0	0.0134361	0	0.0179487	0	0.0152541	0	0	0.0148814	0.0177017	0	0.0189622	0.0477915	0	0	0	0	0	0.0223853	0	0.0158733	0	0	0	0	0	hsa_circ_0032822	NC_000014.9	-
[truncated: 14 more columns]
