# Supplementary material for: Splicing factor derived circular RNA circCAMSAP1 accelerates nasopharyngeal carcinoma tumorigenesis via a SERPINH1/c-Myc positive feedback loop
Source: Mol Cancer. 2022 Feb 28;21:62. doi: 10.1186/s12943-022-01502-2 (PMC8883650; doi:10.1186/s12943-022-01502-2)
Supplement: Supplementary file 16 — Additional file 16: Table S6. Mass spectrometry identification of proteins positively regulated by circCAMSAP1. [file 12943_2022_1502_MOESM16_ESM.xlsx]

## Sheet: Sheet1
Table S6. Mass spectrometry identification of proteins positively regulated by circCAMSAP1.
Accession	Gene name	Description	MW [kDa]	Empty Vector (EV)	circCAMSAP1 (OE)	Negative Control (NC)	si-circCAMSAP1(SI)	Fold change (OE/EV)	Fold change (NC/SI)
				Normalized Area	Normalized Area	Normalized Area	Normalized Area
P68104	EEF1A1	Elongation factor 1-alpha 1	50.1091	1.46261e+08	3.73201e+08	3.53367e+08	1.74773e+08	2.55161	0.494593
Q562R1	ACTBL2	Beta-actin-like protein 2	41.976	1.02572e+08	1.68685e+08	1.97042e+08	1.58126e+08	1.64456	0.802502
Q71DI3	HIST2H3A	Histone H3.2	15.3785	6.83396e+07	1.91333e+08	1.91568e+08	1.01311e+08	2.79974	0.528849
P00338	LDHA	L-lactate dehydrogenase A chain	36.6654	6.17202e+07	1.24556e+08	1.36122e+08	1.05931e+08	2.01808	0.778211
P11021	HSPA5	Endoplasmic reticulum chaperone BiP	72.2884	4.65909e+07	4.68861e+07	5.44594e+07	2.31582e+07	1.00634	0.425238
P05787	KRT8	Keratin, type II cytoskeletal 8	53.6711	4.43729e+07	5.36515e+07	5.9011e+07	3.23813e+07	1.2091	0.548734
P0DMV8	HSPA1A	Heat shock 70 kDa protein 1A	70.009	3.93528e+07	3.96907e+07	4.68902e+07	3.09217e+07	1.00859	0.659449
Q05639	EEF1A2	Elongation factor 1-alpha 2	50.4383	3.91643e+07	1.75246e+08	1.99317e+08	4.59473e+07	4.47464	0.230524
P04075	ALDOA	Fructose-bisphosphate aldolase A	39.3953	3.68722e+07	1.03486e+08	6.16541e+07	4.19482e+07	2.80661	0.68038
P62826	RAN	GTP-binding nuclear protein Ran	24.4076	3.21314e+07	4.79312e+07	5.27728e+07	4.91898e+07	1.49173	0.932105
F8W6I7	HNRNPA1	Heterogeneous nuclear ribonucleoprotein A1	33.1348	2.87559e+07	3.64951e+07	5.536e+07	2.38588e+07	1.26914	0.430976
P38646	HSPA9	Stress-70 protein, mitochondrial	73.6348	2.43123e+07	2.82689e+07	4.73412e+07	2.27495e+07	1.16274	0.480544
P37802	TAGLN2	Transgelin-2	22.3772	2.3018e+07	2.91758e+07	2.47639e+07	2.12212e+07	1.26752	0.856941
P30101	PDIA3	Protein disulfide-isomerase A3	56.7468	2.16858e+07	2.51968e+07	1.93315e+07	1.79592e+07	1.1619	0.929012
P50454	SERPINH1	Serpin H1	46.4112	1.78354e+07	2.38905e+07	1.79908e+07	1.29389e+07	1.3395	0.719197
F8VY35	NAP1L1	Nucleosome assembly protein 1-like 1 (Fragment)	31.0012	1.46874e+07	1.95237e+07	2.40326e+07	2.34499e+07	1.32928	0.975754
P78371	CCT2	T-complex protein 1 subunit beta	57.4521	1.33463e+07	1.66592e+07	1.36952e+07	1.26551e+07	1.24823	0.924055
P35579	MYH9	Myosin-9	226.392	1.24211e+07	1.52464e+07	1.61397e+07	1.32462e+07	1.22746	0.82072
P23246	SFPQ	Splicing factor, proline- and glutamine-rich	76.1016	1.16699e+07	1.19856e+07	6.99872e+06	5.13255e+06	1.02706	0.733356
P27824	CANX	Calnexin	67.5259	1.15302e+07	1.26491e+07	8.32774e+06	7.72185e+06	1.09703	0.927244
P39023	RPL3	60S ribosomal protein L3	46.0798	1.12445e+07	1.12917e+07	1.86402e+07	1.17448e+07	1.0042	0.630075
P04843	RPN1	Dolichyl-diphosphooligosaccharide--protein glycosyltransferase subunit 1	68.5268	1.11441e+07	1.39299e+07	9.86018e+06	5.2674e+06	1.24998	0.534209
P02538	KRT6A	Keratin, type II cytoskeletal 6A	60.0083	1.09951e+07	1.27564e+07	9.08377e+06	6.94545e+06	1.16019	0.7646
P26373	RPL13	60S ribosomal protein L13	24.2465	1.09383e+07	1.34439e+07	1.71472e+07	1.56348e+07	1.22906	0.911798
P36578	RPL4	60S ribosomal protein L4	47.6674	9.56582e+06	9.8619e+06	1.26946e+07	1.12553e+07	1.03095	0.886619
P27797	CALR	Calreticulin	48.1118	8.7514e+06	1.02382e+07	1.45983e+07	1.36597e+07	1.16989	0.935702
Q9UQ80	PA2G4	Proliferation-associated protein 2G4	43.7592	8.30327e+06	8.88834e+06	2.00061e+07	1.22495e+07	1.07046	0.612286
E9PIR7	TXNRD1	Thioredoxin reductase 1, cytoplasmic	53.1331	7.10917e+06	1.08462e+07	1.75031e+07	8.48206e+06	1.52566	0.484604
P47914	RPL29	60S ribosomal protein L29	17.7411	6.89165e+06	1.38079e+07	1.61145e+07	1.27343e+07	2.00358	0.790239
P12277	CKB	Creatine kinase B-type	42.6173	6.537e+06	8.96256e+06	2.22862e+07	7.66061e+06	1.37105	0.343738
P62701	RPS4X	40S ribosomal protein S4, X isoform	29.5791	6.37097e+06	9.90637e+06	9.70031e+06	8.06813e+06	1.55492	0.831739
P02786	TFRC	Transferrin receptor protein 1	84.8179	6.02085e+06	6.85913e+06	4.17052e+06	4.01587e+06	1.13923	0.96292
P62854	RPS26	40S ribosomal protein S26	13.0071	5.88338e+06	1.41199e+07	7.68467e+06	5.65423e+06	2.39997	0.73578
P05388	RPLP0	60S acidic ribosomal protein P0	34.2518	5.03477e+06	1.01904e+07	1.13716e+07	7.73074e+06	2.02401	0.679829
O60664	PLIN3	Perilipin-3	47.0459	4.91094e+06	5.03279e+06	5.81216e+06	3.79469e+06	1.02481	0.652888
Q15365	PCBP1	Poly(rC)-binding protein 1	37.4739	4.90376e+06	5.54105e+06	4.24412e+06	1.77586e+06	1.12996	0.418429
Q96AG4	LRRC59	Leucine-rich repeat-containing protein 59	34.9089	4.78949e+06	8.21698e+06	6.53977e+06	3.01204e+06	1.71563	0.460573
E9PLK3	NPEPPS	Aminopeptidase	102.922	4.6066e+06	4.75908e+06	5.36145e+06	3.3668e+06	1.0331	0.627964
P00403	MT-CO2	Cytochrome c oxidase subunit 2	25.5482	4.45694e+06	7.48859e+06	7.67306e+06	4.40803e+06	1.68021	0.574482
P31948	STIP1	Stress-induced-phosphoprotein 1	62.5994	4.33399e+06	5.11922e+06	6.54797e+06	5.1006e+06	1.18118	0.778958
O95373	IPO7	Importin-7	119.44	4.21485e+06	5.69409e+06	4.22011e+06	2.02985e+06	1.35096	0.480993
Q9UJZ1	STOML2	Stomatin-like protein 2, mitochondrial	38.5102	4.2e+06	5.27179e+06	3.75777e+06	3.1575e+06	1.25519	0.840259
P49915	GMPS	GMP synthase [glutamine-hydrolyzing]	76.667	4.15006e+06	5.15746e+06	4.45447e+06	3.04968e+06	1.24274	0.684634
P14314	PRKCSH	Glucosidase 2 subunit beta	59.3878	4.10085e+06	8.30687e+06	4.14264e+06	2.81948e+06	2.02564	0.680599
A0A087WXX2	ALDOB	Fructose-bisphosphate aldolase	34.8321	3.93627e+06	1.78764e+07	6.39987e+06	5.17395e+06	4.54144	0.808445
D3YTB1	RPL32	60S ribosomal protein L32 (Fragment)	15.6067	3.8327e+06	7.64007e+06	7.19446e+06	5.97632e+06	1.99339	0.830683
P25398	RPS12	40S ribosomal protein S12	14.5055	3.74739e+06	3.88149e+06	1.13844e+07	1.03551e+06	1.03579	0.090959
Q08J23	NSUN2	tRNA (cytosine(34)-C(5))-methyltransferase	86.4158	3.73655e+06	4.66106e+06	3.45851e+06	1.95579e+06	1.24742	0.565502
P62266	RPS23	40S ribosomal protein S23	15.7977	3.68035e+06	1.26142e+07	1.16204e+07	1.05746e+07	3.42745	0.909998
H0YNW5	DUT	Deoxyuridine 5'-triphosphate nucleotidohydrolase, mitochondrial	17.816	3.65687e+06	5.05705e+06	5.85526e+06	4.71082e+06	1.38289	0.804545
Q12906	ILF3	Interleukin enhancer-binding factor 3	95.2791	3.34042e+06	3.36913e+06	8.01774e+06	3.90535e+06	1.0086	0.487088
P62333	PSMC6	26S proteasome regulatory subunit 10B	44.1451	3.22127e+06	3.82377e+06	2.79301e+06	2.43799e+06	1.18704	0.872887
A0A087X1I3	SDHA	Succinate dehydrogenase [ubiquinone] flavoprotein subunit, mitochondrial	56.6266	3.02801e+06	3.39123e+06	1.3417e+06	0	1.11995	0
E9PEX6	DLD	Dihydrolipoyl dehydrogenase	51.7828	2.89006e+06	5.58616e+06	3.2517e+06	1.65516e+06	1.93289	0.509014
P26639	TARS	Threonine--tRNA ligase, cytoplasmic	83.3819	2.83851e+06	3.03412e+06	3.12746e+06	2.52018e+06	1.06891	0.805823
Q07666	KHDRBS1	KH domain-containing, RNA-binding, signal transduction-associated protein 1	48.1972	2.67695e+06	4.0998e+06	4.51319e+06	2.90783e+06	1.53152	0.644296
Q49AN9	SNRPG	SNRPG protein	7.09667	2.66247e+06	7.98789e+06	7.08618e+06	4.09952e+06	3.00018	0.578524
Q15646	OASL	2'-5'-oligoadenylate synthase-like protein	59.1887	2.63503e+06	6.58536e+06	3.64293e+06	1.2234e+06	2.49916	0.335828
P55060	CSE1L	Exportin-2	110.346	2.59059e+06	3.80863e+06	2.41276e+06	2.11887e+06	1.47018	0.878192
M0R0F0	RPS5	40S ribosomal protein S5 (Fragment)	22.3768	2.29494e+06	5.90601e+06	6.27793e+06	3.61697e+06	2.57349	0.576141
P49755	TMED10	Transmembrane emp24 domain-containing protein 10	24.96	2.0944e+06	3.40985e+06	2.83989e+06	1.65891e+06	1.62808	0.584147
E7EQV9	RPL15	Ribosomal protein L15 (Fragment)	20.4971	2.0512e+06	9.31921e+06	1.25023e+06	0	4.54329	0
P30086	PEBP1	Phosphatidylethanolamine-binding protein 1	21.0437	1.69016e+06	7.12226e+06	9.6642e+06	6.62201e+06	4.21396	0.68521
P30050	RPL12	60S ribosomal protein L12	17.8075	1.64925e+06	4.71593e+06	3.6603e+06	1.51208e+06	2.85944	0.413104
A0A087WUK2	HNRNPDL	Heterogeneous nuclear ribonucleoprotein D-like	40.0156	1.64541e+06	1.66669e+06	2.00572e+06	1.23927e+06	1.01294	0.617866
Q9H1E3	NUCKS1	Nuclear ubiquitous casein and cyclin-dependent kinase substrate 1	27.28	1.62596e+06	4.08366e+06	2.05785e+06	1.83341e+06	2.51154	0.890933
Q96I24	FUBP3	Far upstream element-binding protein 3	61.6022	1.62223e+06	3.01663e+06	1.64777e+06	531296	1.85957	0.322434
E5RHG8	ELOC	Elongin-C (Fragment)	9.95372	1.61166e+06	1.82512e+06	2.4239e+06	253319	1.13245	0.104509
Q13347	EIF3I	Eukaryotic translation initiation factor 3 subunit I	36.4786	1.51753e+06	2.08637e+06	2.54885e+06	1.94063e+06	1.37484	0.761373
P53621	COPA	Coatomer subunit alpha	138.258	1.48889e+06	1.79302e+06	3.72993e+06	1.07743e+06	1.20427	0.28886
P06737	PYGL	Glycogen phosphorylase, liver form	97.087	1.47638e+06	1.55003e+06	940429	300641	1.04989	0.319685
A6PVH9	CPNE1	Copine-1	53.0135	1.3791e+06	2.20818e+06	2.87781e+06	1.59288e+06	1.60118	0.553505
J3QL05	SRSF2	Serine/arginine-rich-splicing factor 2 (Fragment)	15.1466	1.27317e+06	9.64643e+06	6.50515e+06	2.8769e+06	7.57671	0.442249
Q9NZM1	MYOF	Myoferlin	234.561	1.23523e+06	3.00955e+06	2.94128e+06	1.51439e+06	2.43644	0.514874
H0YN07	IPO4	Importin-4 (Fragment)	33.2433	1.17571e+06	1.48737e+06	855257	792200	1.26508	0.926272
Q9P258	RCC2	Protein RCC2	56.0492	1.12695e+06	1.44356e+06	2.16259e+06	1.58668e+06	1.28094	0.733693
P48047	ATP5O	ATP synthase subunit	23.2627	1.10768e+06	1.27075e+06	1.43485e+06	1.33939e+06	1.14722	0.933471
Q16222	UAP1	UDP-N-acetylhexosamine pyrophosphorylase	58.7318	945073	1.50592e+06	1.73092e+06	786646	1.59344	0.454466
P12236	SLC25A6	ADP/ATP translocase 3	32.8452	942165	1.97589e+06	1.58976e+06	1.54244e+06	2.09718	0.970231
Q5T3I4	NAXE	NAD(P)H-hydrate epimerase	26.6686	900980	1.25457e+06	2.02276e+06	976663	1.39245	0.482836
P53582	METAP1	Methionine aminopeptidase 1	43.1873	893634	1.1526e+06	4.43939e+06	1.2366e+06	1.28979	0.278552
P46779	RPL28	60S ribosomal protein L28	15.7377	889275	1.30364e+06	910998	857692	1.46596	0.941486
Q13247	SRSF6	Serine/arginine-rich splicing factor 6	39.5634	859350	1.17798e+06	919785	767516	1.37078	0.834451
Q9Y5B9	SUPT16H	FACT complex subunit SPT16	119.838	846278	1.1528e+06	2.36971e+06	1.04001e+06	1.3622	0.438876
Q8IVF2	AHNAK2	Protein AHNAK2	616.242	784493	867012	1.2213e+06	540702	1.10519	0.442729
Q9Y3U8	RPL36	60S ribosomal protein L36	12.2459	699688	3.05665e+06	2.44303e+06	1.78109e+06	4.36859	0.729049
P55884	EIF3B	Eukaryotic translation initiation factor 3 subunit B	92.4238	682947	6.6701e+06	2.51209e+06	2.18002e+06	9.76665	0.867813
P49189	ALDH9A1	4-trimethylaminobutyraldehyde dehydrogenase	53.767	677916	802464	4.55574e+06	2.29694e+06	1.18372	0.504187
Q14566	MCM6	DNA replication licensing factor MCM6	92.8312	662612	3.71019e+06	1.62532e+06	1.24116e+06	5.59934	0.763641
P09382	LGALS1	Galectin-1	14.7062	618378	1.15602e+06	2.13572e+06	0	1.86944	0
P13674	P4HA1	Prolyl 4-hydroxylase subunit alpha-1	61.011	581312	5.63167e+06	2.67572e+06	2.23988e+06	9.68785	0.837113
E9PJA7	BCLAF1	Bcl-2-associated transcription factor 1	52.8856	524580	870622	797271	0	1.65966	0
M0QYE0	SH3GL1	Endophilin-A2 (Fragment)	14.2364	456755	808598	1.36304e+06	745882	1.77031	0.54722
Q8WWM7	ATXN2L	Ataxin-2-like protein	113.304	434100	1.59491e+06	1.00245e+06	627186	3.67406	0.625656
P62310	LSM3	U6 snRNA-associated Sm-like protein LSm3	11.838	372316	586452	1.45628e+06	738258	1.57515	0.506949
P05455	SSB	Lupus La protein	46.8082	300628	552665	1.96408e+06	1.26801e+06	1.83837	0.645598
Q15637	SF1	Splicing factor 1	68.2859	197267	1.20418e+06	2.57682e+06	1.92556e+06	6.1043	0.747259
							X=9606
							X=9606
