# Supplementary material for: Splicing factor derived circular RNA circCAMSAP1 accelerates nasopharyngeal carcinoma tumorigenesis via a SERPINH1/c-Myc positive feedback loop
Source: Mol Cancer. 2022 Feb 28;21:62. doi: 10.1186/s12943-022-01502-2 (PMC8883650; doi:10.1186/s12943-022-01502-2)
Supplement: Supplementary file 17 — Additional file 17: Table S7. Functional and signaling pathway enrichment of the differentially expressed proteins possibly regulated by circCAMSAP1. [file 12943_2022_1502_MOESM17_ESM.xlsx]

## Sheet: Sheet1
Table S7. Functional and signaling pathway enrichment of the differentially expressed proteins possibly regulated by circCAMSAP1.
Description	LogP	Gene Symbols
Cell-cell adherens junction	-16.8262	YWHAE, LRRC59, DDX3X, HSP90AB1, YWHAB, NDRG1, LASP1, LDHA, PCBP1, SFN, RPL15, CLIC1, SH3GL1, HSPA5, YWHAZ, ATXN2L, EEF1G, RPS26, HNRNPK, FSCN1, MYH9, PLIN3, TAGLN2, MAPRE1, RPL29, PFN1, ALDOA, RAN, VCL, HSPA1A, EIF4G1
Signaling by Rho GTPases	-16.1938	ACTN1,RHOG,CALM1,CCT6A,CKB,DYNC1H1,SFN,HSP90AA1,HSP90AB1, LMNB1,MYH9,NDUFA5,NDUFS3,PFN1,PFN2,TFRC,TPM3,TUBA4A,VIM, YWHAB,YWHAE,YWHAG,YWHAZ,DDX39B,H4C1,PLIN3,BASP1,CCT2,STIP1, CDC37,MAPRE1,RCC2,TUBB6,H3C15
VEGFA-VEGFR2 signaling pathway	-15.7291	ALDOA,CALR,CLIC1,EIF4G1,EPRS1,GLUD1,HSPA1A,HSP90AA1,LDHA,MYH9, NAP1L1,RPL10A,PFN1,PSMD11,RPL26,SET,FSCN1,ELOC,TPM3,VCL,YWHAE, EIF3F,PDIA6,NDRG1,STIP1,PABPC1,LRRC59
Cell Cycle	-12.5882	DYNC1H1,SFN,HSP90AA1,HSP90AB1,KPNB1,LMNB1,MCM4,MCM6,PCNA, PSMA2,PSMA3,PSMC3,PSMC6,PSMD2,PSMD7,PSMD11,RAN,SET,TPR,TUBA4A,YWHAB,YWHAE,YWHAG,YWHAZ,H4C1,MAPRE1,RCC2,TUBB6,H3C15
G2/M Checkpoints	-11.2699	SFN,MCM4,MCM6,PSMA2,PSMA3,PSMC3,PSMC6,PSMD2,PSMD7,PSMD11, YWHAB,YWHAE,YWHAG,YWHAZ,H4C1
Glycolysis and gluconeogenesis	-10.1616	ALDOA,ALDOB,DLD,GOT1,GOT2,LDHA,LDHB,MDH2,TPI1,TPR,EIF6,CALM1, PYGL,ALDH1B1,CPT1A,GSTO1,POFUT1,TFRC,NDRG1
Amino acid metabolism	-8.55665	ADH5,DLD,EPRS1,FH,GLUD1,GOT1,GOT2,LDHA,MDH2,SDHA
Noncanonical NF-κB signaling	-6.38483	PSMA2,PSMA3,PSMC3,PSMC6,PSMD2,PSMD7,PSMD11
Beta-catenin independent WNT signaling	-5.59788	CALM1,PFN1,PSMA2,PSMA3,PSMC3,PSMC6,PSMD2,PSMD7,PSMD11
PI3K-Akt signaling pathway	-2.22561	HSP90AA1,HSP90AB1,HSP90B1,YWHAB,YWHAE,YWHAG,YWHAZ,CDC37
